# Supplementary material for: Dapsone Azo-Linked with Two Mesalazine Moieties Is a “Me-Better” Alternative to Sulfasalazine
Source: Pharmaceutics. 2022 Mar 21;14(3):684. doi: 10.3390/pharmaceutics14030684 (PMC8949065; doi:10.3390/pharmaceutics14030684)
Supplement: Supplementary file 1 [file pharmaceutics-14-00684-s001.zip]

Archive with 1 entries (1 files):
- pharmaceutics-1646457-supplementary.pdf
